# Supplementary material for: Lifestyle Behavior Patterns and Their Association with Active Commuting to School Among Spanish Adolescents: A Cluster Analysis
Source: Healthcare (Basel). 2025 Jul 10;13(14):1662. doi: 10.3390/healthcare13141662 (PMC12294203; doi:10.3390/healthcare13141662)
Supplement: Supplementary file 1 [file healthcare-13-01662-s001.zip]

Archive with 1 entries (1 files):
- healthcare-3681404-supplementary.pdf
